# Supplementary material for: Identification and Genetic Characterization of MERS-Related Coronavirus Isolated from Nathusius’ Pipistrelle (Pipistrellus nathusii) near Zvenigorod (Moscow Region, Russia)
Source: Int J Environ Res Public Health. 2023 Feb 19;20(4):3702. doi: 10.3390/ijerph20043702 (PMC9965006; doi:10.3390/ijerph20043702)
Supplement: Supplementary file 1 [file ijerph-20-03702-s001.zip]

Archive with 1 entries (1 files):
- ijerph-2119089-supplementary.pdf
